# Supplementary material for: Mirror-like Bright Al-Mn Coatings Electrodeposition from 1-Ethyl-3 Methylimidazolium Chloride-AlCl3-MnCl2 Ionic Liquids with Pyridine Derivatives
Source: Materials (Basel). 2021 Oct 19;14(20):6226. doi: 10.3390/ma14206226 (PMC8539174; doi:10.3390/ma14206226)
Supplement: Supplementary file 1 [file materials-14-06226-s001.zip]

Archive with 1 entries (1 files):
- materials-1400404-supplementary.pdf
